# Supplementary material for: Effect of Lauric vs. Oleic Acid-Enriched Diets on Leptin Autoparacrine Signalling in Male Mice
Source: Biomedicines. 2022 Aug 2;10(8):1864. doi: 10.3390/biomedicines10081864 (PMC9405789; doi:10.3390/biomedicines10081864)
Supplement: Supplementary file 1 [file biomedicines-10-01864-s001.zip]

Archive with 1 entries (1 files):
- biomedicines-1816312-supplementary.pdf
